# Supplementary material for: A Novel Phenotype of Junctional Epidermolysis Bullosa with Transient Skin Fragility and Predominant Ocular Involvement Responsive to Human Amniotic Membrane Eyedrops
Source: Genes (Basel). 2021 May 11;12(5):716. doi: 10.3390/genes12050716 (PMC8151857; doi:10.3390/genes12050716)
Supplement: Supplementary file 1 [file genes-12-00716-s001.zip]

Archive with 1 entries (1 files):
- genes-1178210-supplementary.pdf
